# Supplementary material for: Patient-clinician digital health interventions for the hip fracture population: a scoping review
Source: BMC Health Serv Res. 2023 Oct 2;23:1052. doi: 10.1186/s12913-023-09784-y (PMC10546736; doi:10.1186/s12913-023-09784-y)
Supplement: Supplementary file 2 — Additional file 2: Appendix 2. Excluded studies (n=25). [file 12913_2023_9784_MOESM2_ESM.xlsx]

## Sheet: excluded studies_csv_2022052622
Appendix 2_Excluded studies (n=25)
First author Year	Title	Journal	Volume	Issue	Pages	DOI
Wrong Intervention
Taraldsen 2011	Evaluation of a body-worn sensor system to measure physical activity in older people with impaired function	Physical Therapy	91	2	277-85	https://dx.doi.org/10.2522/ptj.20100159
Tkachenko-Bril 2018	Proof of Concept of a Partial Weight-Bearing Supporting Real-Time Feedback System	Studies in Health Technology and Informatics	248		286-292	10.3233/978-1-61499-858-7-286
Smith 2015	Universal Postoperative Hip Instruction Protocol for Rehabilitation in Rural Skilled Nursing Facilities	Professional Case Management	20	5	241-7	https://dx.doi.org/10.1097/NCM.0000000000000107
Maranesi 2020	Randomised controlled trial assessing the effect of a technology-assisted gait and balance training on mobility in older people after hip fracture: study protocol	BMJ Open	10	6	e035508	https://dx.doi.org/10.1136/bmjopen-2019-035508
Miyata 2021	Section of the Balance Evaluation Systems Test (BESTest) Cutoff Values for Walking Speed Level in Older Women With Hip Fracture	Journal of Geriatric Physical Therapy	44	3	153-158	10.1519/JPT.0000000000000261
Frank-Beaumont 2018	Improving the quality of electronic discharge summaries for older adults with a hip fracture	Age and Ageing	47	Supplement 3	iii31	http://dx.doi.org/10.1093/ageing/afy126.36
Talevski 2020	Implementation of an electronic care pathway for hip fracture patients: a pilot before and after study	BMC Musculoskeletal Disorders	21	1	837	https://dx.doi.org/10.1186/s12891-020-03834-w
Crozier-Shaw 2022	Instant messaging apps and data protection: combining to improve hip fracture care?	Irish Journal of Medical Science	191	2	765-769	https://dx.doi.org/10.1007/s11845-021-02612-4
McMurray 2013	Trying to find information is like hating yourself every day': the collision of electronic information systems in transition with patients in transition	Health Informatics Journal	19	3	218-32	https://dx.doi.org/10.1177/1460458212467547
Vincent 2021	Qualitative Evaluation of a Novel Educational Tool to Communicate Individualized Hip Fracture Prognostic Information to Patients and Surrogates: My Hip Fracture (My-HF)	Geriatric Orthopaedic Surgery & Rehabilitation	12		2.1515e+16	https://dx.doi.org/10.1177/21514593211050513
Vincent 2020	My hip fracture (MY HF): A mixed methods evaluation of a novel educational tool to communicate individualized hip fracture prognostic information to patients and surrogates	Journal of General Internal Medicine	35	Supplement 1	S204	https://dx.doi.org/10.1007/s11606-020-05890-3
Anonymous 2022	A feasibility study investigating a programme to improve patient recovery following hip fracture through caregiver support
Henriksen 2022	Development and initial validation of MedHipPro-Q: a questionnaire assessing medication management of hip fracture patients in different care settings	BMC Health Services Research	22	1	240	https://dx.doi.org/10.1186/s12913-022-07524-2
Edwards 2012	Development of an electronic medical record based intervention to improve medical care of osteoporosis	Osteoporosis International	23	10	2489-2498	http://dx.doi.org/10.1007/s00198-011-1866-9
Langford 2015	Back to the future - feasibility of recruitment and retention to patient education and telephone follow-up after hip fracture: a pilot randomized controlled trial	Patient preference & adherence	9		1343-51	https://doi.org/10.2147/PPA.S86922
Dvorzhinskiy 2022	The performance of PROMIS computer adaptive testing for patient-reported outcomes in hip fracture surgery: a pilot study	Archives of Orthopaedic and Trauma Surgery	142	3	417-424	https://dx.doi.org/10.1007/s00402-020-03640-y
Wrong patient population
Koutroumpi 2021	Online exercise in the new era of digital medicine	Journal of Musculoskeletal Neuronal Interactions	21	1	173
Dallimore 2017	A randomised, double-blinded clinical study on the efficacy of multimedia presentation using an iPad for patient education of postoperative hip surgery patients in a public hospital in Singapore	Singapore Medical Journal	58	9	562-568	http://dx.doi.org/10.11622/smedj.2016084
Moore 2017	Improving transitions to postacute care for elderly patients using a novel video-conferencing program: ECHO-Care transitions	American Journal of Medicine	130	10	1199-1204	http://dx.doi.org/10.1016/j.amjmed.2017.04.041
Jorensen 2021	A group-based real-time videoconferencing telerehabilitation programme in recently discharged geriatric patients: a feasibility study	European Geriatric Medicine	12	4	801-808	https://doi.org/10.1007/s41999-020-00444-6
Hou 2022	Smart clothes-assisted home-nursing care program for family caregivers of older persons with dementia and hip fracture: a mixed-methods study	BMC Geriatrics	22	1	1900-04-13	https://doi.org/10.1186/s12877-022-02789-y
Manes 2019	Patient Experiences Using Wearable Devices During a Medicare Bundled Payment Model Post-Acute Episode of Care	Archives of Physical Medicine and Rehabilitation	100	10	e105-e106	http://dx.doi.org/10.1016/j.apmr.2019.08.306
Full-text not available
Won 2017	Development of smartphone educational application for patients with osteoporosis and osteoporotic fracture	Calcified Tissue International	100	Supplement 1	S80-S81	http://dx.doi.org/10.1007/s00223-017-0267-2
Lyons 2018	Early findings of a technology driven FLS in improving identification, treatment and follow up of hip fracture patients	Journal of Clinical Densitometry	21	4	1	http://dx.doi.org/10.1016/j.jocd.2018.05.014
Zacharopoulou 2018	Adoption of ICT by Elderly with Hip Fracture After a Fall	Studies in Health Technology and Informatics	251		191-194
